# Supplementary material for: Transcranial Magnetic Stimulation Measures, Pyramidal Score on Expanded Disability Status Scale and Magnetic Resonance Imaging of Corticospinal Tract in Multiple Sclerosis
Source: Bioengineering (Basel). 2023 Sep 24;10(10):1118. doi: 10.3390/bioengineering10101118 (PMC10604490; doi:10.3390/bioengineering10101118)
Supplement: Supplementary file 1 [file bioengineering-10-01118-s001.zip]

Archive with 1 entries (1 files):
- bioengineering-2620300-supplementary.pdf
